# Supplementary material for: Large-Scale Validation of a Dual Cross-Attention Network for Automated Sleep Staging Using Wearable Photoplethysmography Signals
Source: Diagnostics (Basel). 2026 Mar 8;16(5):802. doi: 10.3390/diagnostics16050802 (PMC12984516; doi:10.3390/diagnostics16050802)
Supplement: Supplementary file 1 [file diagnostics-16-00802-s001.zip]

Archive with 1 entries (1 files):
- diagnostics-4099740-supplementary.pdf
